# Supplementary material for: Probability of dengue transmission and propagation in a non-endemic temperate area: conceptual model and decision risk levels for early alert, prevention and control
Source: Parasit Vectors. 2019 Jan 16;12:38. doi: 10.1186/s13071-018-3280-z (PMC6335707; doi:10.1186/s13071-018-3280-z)
Supplement: Supplementary file 3 — Table S1. Total confirmed cases per neighborhood and year. (XLSX 13 kb) [file 13071_2018_3280_MOESM3_ESM.xlsx]

## Sheet: Table S1
	Additional file 3: Table S1. Total confirmed cases per neighborhood and year
	Dengue Confirmed Cases
	Neighborhood	Local					Imported
		2013	2014	2015	2016	total	2013	2014	2015	2016	total
	Partenon	69			4	73	4		2	1	7
	Vila Nova	1			72	73	1			1	2
	Chacara das Pedras	2			52	54
	Vila Jardim	3			25	28	1				1
	Bom Jesus	15		1	10	26	1		1	2	4
	Sao Jose	14		1	4	19				2	2
	Vila Joao Pessoa				19	19	1				1
	Rubem Berta	1		2	9	12	1		1	2	4
	Santana	7			4	11	3		4	2	9
	Restinga				11	11		1	1		2
	Ipanema	1		9		10	2		1	1	4
	Cel Aparicio Borges	2			7	9	1			1	2
	Aberta dos Morros	4		1	3	8	6		2	1	9
	Santo Antonio	5			3	8	3		2		5
	Lomba do Pinheiro	1			7	8	1			1	2
	Jardim Botanico	5	1	2		8	1				1
	Camaqua				7	7	2			2	4
	Petropolis	5			1	6	3		5	16	24
	Sarandi				6	6	2		3	1	6
	Farrapos				5	5			2	1	3
	Azenha	3			2	5		1			1
	Cristal	1			3	4			1	2	3
	Jardim do Salso				4	4				1	1
	Floresta			1	3	4			2	1	3
	Navegantes	4				4
	Hipica				3	3		1			1
	Rio Branco				3	3	1				1
	Sao Geraldo				3	3	1				1
	Gloria				3	3			1		1
	Passo das Pedras				3	3
	Jardim Itu Sabara				3	3	1		4	2	7
	Vila Ipiranga	2			1	3	3		2		5
	Medianeira		3			3
	Centro Historico				2	2			1		1
	Belem Novo	2				2
	Santa Tereza		1		1	2	1		2	1	4
	Nonoai			1	1	2			1		1
	Tristeza	1			1	2	3	1	1	2	7
	Menino Deus				2	2	2	1	3		6
	Humaita	2				2			2		2
	Sta Maria Goretti	2				2
	Teresopolis		1		1	2
	nan				1	1	2	2	4	9	17
	Cidade Baixa	1				1	2	1	2	1	6
	Santa Cecilia	1				1	2		1		3
	Cavalhada				1	1			2		2
	Passo da Areia				1	1	1				1
	Mont Serrat				1	1
	Bela Vista				1	1	4	1	1	2	8
	Cristo Redentor				1	1	1		1	2	4
	Sao Joao				1	1	2		2		4
	Campo Novo				1	1		1	1		2
	Jardim Lindoia				1	1	1			1	2
	Agronomia				1	1
	Anchieta				1	1
	Arquipelago	1				1
	Espirito Santo				1	1
	Serraria				1	1
	ZN Indefinida				1	1
	Auxiliadora
	Jardim Carvalho						2		1	1	4
	Mario Quintana						2			1	3
	Protasio Alves						2				2
	Bom Fim						3	1	1	1	6
	Moinhos de Vento						1				1
	Independencia						3		1	1	5
	Higienopolis							1	1	1	3
	Praia de Belas								1	1	2
	Farroupilha						1				1
	Guaruja									1	1
	Jardim Floresta						1				1
	Tres Figueiras									1	1
