# Supplementary material for: Probability of dengue transmission and propagation in a non-endemic temperate area: conceptual model and decision risk levels for early alert, prevention and control
Source: Parasit Vectors. 2019 Jan 16;12:38. doi: 10.1186/s13071-018-3280-z (PMC6335707; doi:10.1186/s13071-018-3280-z)
Supplement: Supplementary file 4 — Table S2. Confirmed cases detailed information. (XLSX 38 kb) [file 13071_2018_3280_MOESM4_ESM.xlsx]

## Sheet: Table S2
Additional File 4: Table S2. Confirmed cases detailed information
ID	year	week	gender	age	Neighborhood	Imported case from	TYPE
79	2016	2	F	28	Sao Jose	Lucas do Rio Verde/MT	DENV I
382	2016	7	M	2	Santo Antonio	?	DENV A
744	2016	10	F	18	Chacara das Pedras	?	DENV A
1058	2016	10	F	42	Aberta dos Morros	?	DENV A
731	2016	10	M	19	Azenha	?	DENV A
737	2016	10	F	1	Nonoai	?	DENV A
862	2016	10	F	56	Bom Jesus	?	DENV A
719	2016	11	F	52	Azenha	?	DENV A
893	2016	11	F	43	Chacara das Pedras	?	DENV A
771	2016	11	M	58	Cristal	?	DENV A
957	2016	11	M	31	Vila Nova	?	DENV A
866	2016	11	M	16	Chacara das Pedras	?	DENV A
986	2016	11	M	54	Vila Nova	?	DENV A
825	2016	11	M	47	Chacara das Pedras	?	DENV A
954	2016	11	M	56	Vila Jardim	?	DENV A
850	2016	11	F	27	Vila Nova	?	DENV A
868	2016	11	F	60	Lomba do Pinheiro	?	DENV A
904	2016	11	M		Vila Nova	?	DENV A
1022	2016	11	F	50	Vila Jardim	?	DENV A
1255	2016	12	F	68	Chacara das Pedras	?	DENV A
908	2016	12	M	56	Vila Nova	?	DENV A
1057	2016	12	F	68	Chacara das Pedras	?	DENV A
1187	2016	12	F	19	Vila Jardim	?	DENV A
1046	2016	13	M	20	Vila Nova	?	DENV A
1133	2016	13	M	36	Aberta dos Morros	?	DENV A
1299	2016	13	M	44	Vila Nova	?	DENV A
1097	2016	13	F	16	Chacara das Pedras	?	DENV A
1098	2016	13	F	15	Chacara das Pedras	?	DENV A
1205	2016	14	M	35	Camaqua	?	DENV A
1369	2016	13	M	38	Vila Joao Pessoa	?	DENV A
1122	2016	13	F	43	Rubem Berta	?	DENV A
1300	2016	14	F	29	Vila Nova	?	DENV A
1177	2016	14	F	44	Vila Jardim	?	DENV A
1237	2016	14	M	44	Chacara das Pedras	?	DENV A
1666	2016	14	M	35	Vila Jardim	?	DENV A
1194	2016	14	F	2	Vila Jardim	?	DENV A
1238	2016	14	M	19	Vila Nova	?	DENV A
1233	2016	14	F	28	Vila Jardim	?	DENV A
1310	2016	15	F	59	Cavalhada	?	DENV A
1407	2016	15	F	36	Jardim Itu Sabara	?	DENV A
1290	2016	15	M	32	Vila Nova	?	DENV A
1373	2016	15	M	16	Vila Jardim	?	DENV A
1375	2016	15	M	64	Chacara das Pedras	?	DENV A
1377	2016	15	F	50	Vila Jardim	?	DENV A
1350	2016	15	M	27	Sao Jose	?	DENV A
1381	2016	15	M	21	Rubem Berta	?	DENV A
1380	2016	15	M	18	Vila Nova	?	DENV A
1428	2016	15	F	29	Santo Antonio	?	DENV A
1389	2016	16	M	27	não se aplica	?	DENV I
1467	2016	16	M	16	Sarandi	?	DENV A
1481	2016	16	F	52	Sao Jose	?	DENV A
1414	2016	16	M	12	Chacara das Pedras	?	DENV A
1413	2016	16	F	12	Jardim do Salso	?	DENV A
1498	2016	16	F	32	Lomba do Pinheiro	?	DENV A
1489	2016	16	F	21	Restinga	?	DENV A
1468	2016	16	M	17	Rubem Berta	?	DENV A
1420	2016	16	M	19	Lomba do Pinheiro	?	DENV A
1411	2016	16	M	25	Mario Quintana	?	DENV A
1469	2016	16	M	73	Bela Vista	?	DENV A
1478	2016	16	M	30	Auxiliadora	?	DENV A
1430	2016	16	M	35	Partenon	?	DENV A
1425	2016	16	F	34	Aberta dos Morros	?	DENV A
1412	2016	16	M	18	Vila Joao Pessoa	?	DENV A
1433	2016	16	F	21	Vila Joao Pessoa	?	DENV A
1484	2016	16	M	43	Chacara das Pedras	?	DENV A
1460	2016	16	F	22	Vila Joao Pessoa	?	DENV A
1503	2016	16	F	53	Santana	?	DENV A
1472	2016	16	F	61	Chacara das Pedras	?	DENV A
1502	2016	16	F	89	Chacara das Pedras	?	DENV A
1434	2016	17	M	4	Vila Joao Pessoa	?	DENV A
1517	2016	17	M	25	Chacara das Pedras	?	DENV A
1480	2016	17	F	49	Protasio Alves	?	DENV A
1475	2016	17	M	61	Chacara das Pedras	?	DENV A
1519	2016	17	F	9	Vila Joao Pessoa	?	DENV A
1485	2016	17	M	38	Floresta	?	DENV A
1534	2016	17	M	34	Bom Jesus	?	DENV A
1477	2016	17	F	30	Chacara das Pedras	?	DENV A
1556	2016	17	M	34	Cel Aparicio Borges	?	DENV A
1559	2016	17	F	36	Restinga	?	DENV A
1524	2016	17	F	52	não se aplica	?	DENV I
1544	2016	17	F	59	Cel Aparicio Borges	?	DENV A
1570	2016	18	M	80	Cel Aparicio Borges	?	DENV A
1586	2016	18	F	47	Sao Jose	?	DENV A
1598	2016	18	F	46	Rubem Berta	?	DENV A
1610	2016	18	M	73	Jardim do Salso	?	DENV A
1609	2016	18	F	68	Jardim do Salso	?	DENV A
1576	2016	19	F	18	Bom Jesus	?	DENV A
1601	2016	19	M	17	Vila Jardim	?	DENV A
1619	2016	19	M	22	Rubem Berta	?	DENV A
1633	2016	19	F	36	Vila Jardim	?	DENV A
1628	2016	20	M	58	Vila Jardim	?	DENV A
1637	2016	20	M	60	Farrapos	?	DENV A
1638	2016	20	M	27	Farrapos	?	DENV A
1688	2016	21	F	19	Chacara das Pedras	?	DENV A
1007	2016	12	M	60	Partenon	Águas Claras/RS - Boa Vista/RS	DENV A
1161	2013	19	M	71	Petropolis	Alegrete/RS	DENV A
1030	2013	18	F	19	Jardim Carvalho	Alvorada/RS	DENV A
930	2016	12	M	53	não se aplica	Alvorada/RS	DENV I
1065	2016	13	F	41	não se aplica	Alvorada/RS	DENV I
1274	2016	15	M	30	não se aplica	Alvorada/RS	DENV I
1486	2016	17	F	26	não se aplica	Alvorada/RS	DENV I
733	2013	14	F	32	Santo Antonio	Ametista do Sul/RS	DENV A
16	2014	2	F	29	Centro Historico	Aracaju/SE	DENV I
123	2013	8	M	21	Jardim Botanico	Arambaré/RS	DENV A
163	2013	9	F	40	Bela Vista	BA	DENV I
223	2013	9	F	48	Santana	BA	DENV I
476	2015	31	F	38	Rio Branco	BA	DENV I
360	2016	7	M	32	Santo Antonio	BA	DENV A
678	2016	10	M	9	Chacara das Pedras	Bahia	DENV A
429	2016	8	M	9	Chacara das Pedras	Bahia/BA Erval Seco/RS	DENV A
463	2013	11	M	12	Sta Maria Goretti	Barra do Ribeiro/RS	DENV A
198	2016	6	M	16	Santa Tereza	Bela Vista/MS	DENV I
55	2013	7	M	50	Petropolis	Belém/PA	DENV I
859	2013	15	M	32	Independencia	Belém/PA	DENV I
76	2016	2	M	32	Bela Vista	Belo Horizonte/MG	DENV I
410	2016	8	F	15	Jardim Itu Sabara	Belo Horizonte/MG	DENV I
411	2016	8	F	53	Jardim Itu Sabara	Belo Horizonte/MG	DENV I
929	2016	12	F	26	Centro Historico	Belo Horizonte/MG	DENV I
710	2016	11	M	33	Vila Nova	Bento Goncalves/RS	DENV A
1220	2016	14	M	37	Tristeza	Bento Goncalves/RS	DENV A
260	2016	6	M	26	não se aplica	Bonito/MS	DENV I
366	2016	8	F	17	Vila Nova	Bonito/MS	DENV I
114	2013	8	M	29	Cristo Redentor	Brasília/DF	DENV I
836	2013	15	M	31	Rubem Berta	Brasília/DF	DENV I
157	2015	14	F	31	Não se aplica	Brasília/DF	DENV I
295	2013	10	F	58	Ipanema	Buenópolis/MG	DENV I
1081	2013	20	F	31	Jardim Itu Sabara	Buzios/RJ	DENV I
464	2013	12	M	26	Jardim Lindoia	Búzios/RJ	DENV I
893	2013	16	M	33	Vila Ipiranga	Búzios/RJ	DENV I
916	2013	16	M	69	Santana	Búzios/RJ	DENV I
115	2015	12	M	44	Petropolis	Búzios/RJ	DENV I
111	2015	12	M	42	Centro Historico	Búzios/RJ	DENV I
777	2013	14	F	26	Petropolis	Cabo Frio/RJ	DENV I
502	2013	11	F	50	Jardim Botanico	Cachoeira do Sul/RS	DENV A
492	2013	12	F	75	Menino Deus	Caldas Novas/GO	DENV I
158	2014	18	M	20	Campo Novo	Campinas/SP	DENV I
139	2015	13	M	43	Santana	Campinas/SP	DENV I
730	2016	11	M	64	Bom Jesus	Campo Bom/RS	DENV A
26	2013	5	M	62	Cel Aparicio Borges	Campo Grande/MS	DENV I
182	2016	6	F	46	Cristo Redentor	Campo Grande/MS	DENV I
665	2013	14	M	24	Santa Cecilia	Campo Mourão e Maringá /PR	DENV I
378	2016	8	F	56	Vila Nova	Canasvieiras/SC	DENV A
487	2015	33	M	40	Jardim Itu Sabara	Cancun- MEX/EXT	DENV I
486	2015	33	F	35	Jardim Itu Sabara	Cancun- MEX/EXT	DENV I
826	2016	11	M	59	Chacara das Pedras	Canela/RS	DENV A
458	2013	11	M	19	Bom Jesus	Canoas/RS	DENV A
1054	2013	18	M	52	Não se aplica	Canoas/RS	DENV A
120	2015	12	F	45	Floresta	Canoas/RS	DENV A
459	2016	7	F	47	Vila Nova	Capao da Canoa/RS	DENV A
193	2013	9	F	29	Partenon	Capão da Canoa/RS	DENV A
107	2015	12	M	25	Nonoai	Capão da Canoa/RS	DENV A
253	2015	17	M	21	Rubem Berta	Caxias do Sul/RS	DENV A
1173	2013	32	M	52	Sao Joao	CE	DENV I
101	2015	12	M	25	Cidade Baixa	CE	DENV I
48	2016	1	F	29	Bom Fim	Colômbia	DENV I
897	2016	11	M		Chacara das Pedras	Colômbia	DENV A
383	2016	7	F	22	não se aplica	Contagem/MG	DENV I
1684	2016	24	F	55	Rio Branco	Costa Rica	DENV I
1436	2016	16	M	31	não se aplica	Cotia/SP - Guaruja/SP	DENV I
1059	2013	19	M	32	Sao Jose	Criciuma/SC	DENV A
627	2015	52	F	40	não se aplica	Dourados/MS	DENV I
1605	2016	19	M	40	Bom Jesus	Eldorado do Sul/RS	DENV A
732	2013	14	M	46	Bom Jesus	Encarnación - Paraguai/EXT	DENV I
329	2013	11	M	42	Centro Historico	ES	DENV I
328	2013	11	M	52	Farroupilha	ES	DENV I
166	2014	20	M	54	Bela Vista	ES	DENV I
105	2016	3	M	27	Centro Historico	Espirito Santo/RN	DENV I
193	2016	5	F	25	Vila Nova	Estrela/RS	DENV A
1023	2016	6	M	17	Cel Aparicio Borges	Florianopolis/SC	DENV I
303	2016	7	F	22	Menino Deus	Florianopolis/SC	DENV A
1661	2016	22	F	7	Sarandi	Florianopolis/SC	DENV A
282	2013	7	M	59	Partenon	Florianópolis/SC	DENV A
1162	2013	19	M	52	Protasio Alves	Fortaleza/CE	DENV I
20	2016	1	M	37	Cristo Redentor	Foz do Iguacu/PR	DENV I
778	2016	10	F	68	Camaqua	Foz do Iguacu/PR	DENV I
1136	2016	13	F	42	Chacara das Pedras	Foz do Iguacu/PR	DENV A
1483	2016	15	M	30	Jardim Lindoia	Foz do Iguacu/PR	DENV I
240	2015	16	F	58	Menino Deus	Foz do Iguaçú/PR	DENV I
979	2016	12	F	15	Chacara das Pedras	Garopaba/SC	DENV A
1055	2016	13	F	63	Espirito Santo	Garopaba/SC	DENV A
128	2016	4	F	70	Santana	Goiania/GO	DENV I
51	2015	3	F	54	Ipanema	Goiânia/GO	DENV I
19	2015	3	F	56	Menino Deus	Goiânia/GO	DENV I
30	2015	6	M	24	Santana	Goiânia/GO	DENV I
249	2015	17	F	45	Nonoai	Goiânia/GO	DENV I
382	2015	20	M	40	Petropolis	Goiânia/GO	DENV I
10	2013	2	F	69	Cristal	Gramado/RS	DENV A
1492	2016	17	M	21	Restinga	Gramado/RS	DENV A
1041	2016	12	F	35	não se aplica	Gravatai/RS	DENV I
269	2014	52	F	57	Jardim Botanico	Gravataí/RS	DENV A
697	2016	10	F	46	Chacara das Pedras	Gravataí/RS	DENV A
937	2016	12	F	31	Vila Nova	Guarapari/ES	DENV A
251	2015	14	M	39	Floresta	Ilha Grande/RJ	DENV I
165	2015	15	F	41	Floresta	Ilha Grande/RJ	DENV I
260	2013	8	M	9	Jardim Floresta	Ilha Solteira/SP	DENV I
765	2016	11	M	15	Cristo Redentor	Imbe/RS	DENV A
219	2016	6	M	38	Vila Nova	Imbituba/SC	DENV A
1125	2013	23	M	43	Moinhos de Vento	Indonésia/EXT	DENV I
7	2013	1	M	43	Menino Deus	Ipatinga/MG	DENV I
212	2013	9	F	30	Sao Geraldo	Itacoatiara/AM	DENV I
43	2015	7	F	59	Santa Tereza	Jaraguá/GO	DENV I
681	2013	14	F	25	Petropolis	Laguna/SC	DENV A
279	2016	6	F	19	Rubem Berta	Laguna/SC	DENV A
100	2015	11	F	24	Vila Ipiranga	Lavras/MG	DENV I
4	2014	53	F	26	Partenon	Lorena/SP	DENV I
9	2016	1	F	19	não se aplica	Maceio/AL	DENV I
296	2016	7	F	15	Serraria	Magisterio/RS	DENV A
93	2014	10	F	60	Menino Deus	Mairiporã/SP	DENV I
1110	2013	21	M	40	Ipanema	Manaus/AM	DENV I
11	2015	52	F	27	Independencia	Manaus/AM	DENV I
319	2015	19	F	31	Praia de Belas	Marechal Cândido Rondon/PR	DENV I
71	2015	7	F	49	Sarandi	Marília/SP	DENV I
106	2013	8	M	16	Não se aplica	Maringá/PR	DENV I
575	2016	9	M	40	Guaruja	Mato Grosso	DENV I
1521	2016	17	F	38	Higienopolis	México/Buenos Aires/São Paulo	DENV I
28	2013	5	M	34	Petropolis	MG	DENV I
491	2016	8	M	44	Centro Historico	Minas Gerais	DENV I
94	2016	3	M	35	Rubem Berta	Mirandopolis/SP	DENV I
3	2013	2	M	44	Sao Geraldo	Montes Claros/MG	DENV I
171	2015	14	M	43	Cavalhada	MS	DENV I
30	2013	2	M	48	Partenon	MT	DENV I
126	2013	8	F	58	Santo Antonio	MT	DENV I
118	2013	8	M	49	Passo da Areia	MT	DENV I
37	2015	7	F	7	Sarandi	MT	DENV I
560	2015	48	M	48	Não se aplica	MT	DENV I
200	2016	5	F	22	Centro Historico	Mundo Novo/MS	DENV I
22	2013	3	F	27	Partenon	Não	DENV A
24	2013	4	F	35	Azenha	Não	DENV A
23	2013	4	F	24	Rubem Berta	Não	DENV A
25	2013	5	M	30	Azenha	Não	DENV A
31	2013	6	M	14	Partenon	Não	DENV A
32	2013	6	F	36	Bom Jesus	Não	DENV A
47	2013	6	F	15	Navegantes	Não	DENV A
48	2013	6	F	51	Navegantes	Não	DENV A
92	2013	6	F	29	Santana	Não	DENV A
148	2013	6	M	53	Vila Jardim	não	DENV A
44	2013	7	F	15	Partenon	Não	DENV A
169	2013	9	M	18	Sao Jose	não	DENV A
214	2013	9	M	60	Partenon	não	DENV A
139	2013	9	M	14	Navegantes	não	DENV A
153	2013	9	M	30	Não se aplica	não	DENV A
143	2013	9	M	57	Partenon	não	DENV A
175	2013	9	M	22	Partenon	não	DENV A
178	2013	9	M	39	Partenon	não	DENV A
191	2013	9	M	7	Partenon	Não	DENV A
246	2013	9	M	82	Partenon	não	DENV A
248	2013	9	F	72	Santana	não	DENV A
268	2013	9	F	54	Partenon	não	DENV A
220	2013	10	F	34	Partenon	não	DENV A
316	2013	10	F	30	Bom Jesus	não	DENV A
276	2013	10	F	68	Santana	não	DENV A
298	2013	10	F	49	Partenon	não	DENV A
306	2013	10	F	29	Chacara das Pedras	não	DENV A
307	2013	10	F	33	Partenon	não	DENV A
278	2013	10	M	74	Partenon	não	DENV A
287	2013	10	F	14	Partenon	não	DENV A
350	2013	10	M	64	Chacara das Pedras	não	DENV A
366	2013	10	F	30	Tristeza	não	DENV A
469	2013	10	F	59	Santo Antonio	não	DENV A
322	2013	10	M	8	Partenon	não	DENV A
349	2013	10	M	20	Santana	não	DENV A
324	2013	10	F	17	Sao Jose	não	DENV A
330	2013	10	F	23	Sao Jose	não	DENV A
340	2013	10	M	12	Partenon	não	DENV A
385	2013	11	F	17	Sta Maria Goretti	não	DENV A
386	2013	11	F	64	Partenon	não	DENV A
368	2013	11	F	59	Partenon	não	DENV A
343	2013	11	M	36	Partenon	não	DENV A
351	2013	11	M	9	Partenon	não	DENV A
403	2013	11	F	45	Humaita	não	DENV A
420	2013	11	F	45	Partenon	não	DENV A
406	2013	11	F	40	Partenon	não	DENV A
407	2013	11	F	20	Sao Jose	não	DENV A
454	2013	11	F	19	Partenon	não	DENV A
473	2013	11	F	71	Partenon	não	DENV A
412	2013	11	M	29	Sao Jose	não	DENV A
445	2013	11	M	12	Partenon	não	DENV A
476	2013	11	M	31	Partenon	não	DENV A
426	2013	12	F	32	Partenon	não	DENV A
425	2013	12	F	27	Jardim Botanico	não	DENV A
431	2013	12	M		Jardim Botanico	não	DENV A
447	2013	12	M	7	Santo Antonio	não	DENV A
453	2013	12	M	35	Partenon	não	DENV A
488	2013	12	F	8	Vila Jardim	não	DENV A
529	2013	12	F	26	Humaita	não	DENV A
599	2013	12	F	48	Partenon	não	DENV A
525	2013	12	F	43	Partenon	não	DENV A
574	2013	12	M	44	Partenon	não	DENV A
533	2013	12	M	61	Partenon	não	DENV A
527	2013	12	F	63	Partenon	não	DENV A
577	2013	12	F	30	Partenon	não	DENV A
536	2013	13	M	25	Partenon	não	DENV A
556	2013	13	F	39	Cel Aparicio Borges	não	DENV A
537	2013	13	M	46	Partenon	não	DENV A
562	2013	13	M	42	Partenon	não	DENV A
601	2013	13	M	19	Bom Jesus	não	DENV A
687	2013	13	F	59	Santa Cecilia	não	DENV A
644	2013	13	M	40	Partenon	não	DENV A
671	2013	13	M	59	Bom Jesus	não	DENV A
664	2013	14	F	17	Partenon	não	DENV A
774	2013	14	M	48	Cidade Baixa	não	DENV A
706	2013	14	M	10	Sao Jose	não	DENV A
760	2013	14	M	14	Partenon	não	DENV A
735	2013	14	M	38	Santo Antonio	não	DENV A
753	2013	14	M	26	Santana	não	DENV A
805	2013	14	F	7	Partenon	não	DENV A
815	2013	14	M	49	Partenon	não	DENV A
738	2013	14	F	34	Partenon	não	DENV A
766	2013	14	M	48	Partenon	não	DENV A
773	2013	14	M	6	Sao Jose	não	DENV A
783	2013	14	F	48	Partenon	não	DENV A
803	2013	14	M	42	Navegantes	não	DENV A
900	2013	15	M	13	Partenon	não	DENV A
772	2013	15	F	42	Vila Ipiranga	não	DENV A
843	2013	15	F	55	Jardim Botanico	não	DENV A
853	2013	15	F	32	Partenon	não	DENV A
801	2013	15	M	25	Partenon	não	DENV A
814	2013	15	M	9	Sao Jose	não	DENV A
829	2013	15	M	12	Jardim Carvalho	não	DENV A
844	2013	15	F	17	Petropolis	não	DENV A
889	2013	15	M	33	Partenon	não	DENV A
903	2013	15	F	51	Bom Jesus	não	DENV A
877	2013	16	F	31	Sao Jose	não	DENV A
904	2013	15	M	31	Sao Jose	não	DENV A
884	2013	16	M	18	Bom Jesus	não	DENV A
928	2013	16	F	29	Ipanema	não	DENV A
896	2013	16	F	25	Vila Jardim	não	DENV A
912	2013	16	M	17	Partenon	não	DENV A
931	2013	16	M	20	Vila Nova	não	DENV A
938	2013	16	F	18	Partenon	não	DENV A
948	2013	16	M	38	Santana	não	DENV A
977	2013	17	M	73	Arquipelago	não	DENV A
967	2013	17	M	14	Partenon	não	DENV A
968	2013	17	M	38	Partenon	não	DENV A
1000	2013	17	F	42	Partenon	não	DENV A
981	2013	17	F	23	Partenon	não	DENV A
1029	2013	18	F	18	Sao Jose	não	DENV A
1032	2013	18	F	25	Petropolis	não	DENV A
1017	2013	18	M	26	Santana	não	DENV A
1022	2013	18	M	51	Sao Jose	não	DENV A
1028	2013	18	F	56	Vila Ipiranga	não	DENV A
1031	2013	18	M	24	Azenha	não	DENV A
1063	2013	19	F	32	Bom Jesus	não	DENV A
1046	2013	19	F	49	Santo Antonio	não	DENV A
1062	2013	19	M	4	Bom Jesus	não	DENV A
1139	2013	19	F	42	Partenon	não	DENV A
1058	2013	19	M	14	Bom Jesus	não	DENV A
1061	2013	19	F	65	Partenon	não	DENV A
1070	2013	19	M	42	Partenon	não	DENV A
1076	2013	19	M	23	Sao Jose	não	DENV A
1071	2013	20	F	56	Partenon	não	DENV A
1090	2013	20	F	52	Partenon	não	DENV A
1083	2013	20	M	30	Bom Jesus	não	DENV A
1088	2013	20	M	50	Bom Jesus	não	DENV A
1095	2013	20	M	40	Bom Jesus	não	DENV A
1109	2013	21	F	24	Cel Aparicio Borges	não	DENV A
1097	2013	21	F	19	Lomba do Pinheiro	não	DENV A
1121	2013	23	F	30	Bom Jesus	não	DENV A
1165	2013	27	M	11	Bom Jesus	não	DENV A
53	2014	5	M	20	Santa Tereza	não	DENV A
123	2014	12	M	73	Teresopolis	não	DENV A
130	2014	15	F	10	Medianeira	não	DENV A
132	2014	15	F	40	Medianeira	não	DENV A
131	2014	16	F	7	Medianeira	não	DENV A
41	2015	7	M	53	Ipanema	não	DENV A
110	2015	12	M	27	Sao Jose	não	DENV A
226	2015	12	F	64	Ipanema	não	DENV A
168	2015	14	F	68	Ipanema	não	DENV A
161	2015	14	M	18	Ipanema	não	DENV A
238	2015	14	M	42	Ipanema	não	DENV A
233	2015	15	F	73	Ipanema	não	DENV A
274	2015	16	F	37	Bom Jesus	não	DENV A
245	2015	17	M	47	Jardim Botanico	não	DENV A
292	2015	18	F	63	Ipanema	não	DENV A
313	2015	18	F	40	Jardim Botanico	não	DENV A
303	2015	18	F	45	Ipanema	não	DENV A
426	2015	21	F	29	Petropolis	não	DENV A
595	2015	51	M	43	Independencia	não	DENV I
624	2015	51	M	9	Rubem Berta	não	DENV A
144	2016	3	F	60	Vila Nova	não	DENV A
159	2016	3	F	34	Partenon	não	DENV A
307	2016	4	F	65	Vila Nova	não	DENV A
149	2016	5	F	43	Vila Nova	não	DENV A
319	2016	5	M	12	Vila Nova	não	DENV A
201	2016	5	M	53	Passo das Pedras	não	DENV A
315	2016	5	F	69	Vila Nova	não	DENV A
316	2016	5	M	66	Vila Nova	não	DENV A
207	2016	5	F	38	Vila Nova	não	DENV A
320	2016	5	M	17	Vila Nova	não	DENV A
216	2016	5	M	41	Vila Nova	não	DENV A
560	2016	5	F	57	Vila Nova	não	DENV A
194	2016	5	F	46	Vila Nova	não	DENV A
169	2016	5	M	34	Vila Nova	não	DENV A
195	2016	5	F	6	Vila Nova	não	DENV A
170	2016	6	M	6	Vila Nova	não	DENV A
227	2016	6	F	24	Vila Nova	não	DENV A
220	2016	6	F	52	Vila Nova	não	DENV A
218	2016	6	F	45	Vila Nova	não	DENV A
322	2016	6	F	56	Vila Nova	não	DENV A
317	2016	6	M	44	Vila Nova	não	DENV A
257	2016	6	F	58	Vila Nova	não	DENV A
263	2016	7	F	13	Partenon	não	DENV A
311	2016	7	F	2	Vila Nova	não	DENV A
298	2016	7	F	24	Vila Nova	não	DENV A
287	2016	7	M	16	Camaqua	não	DENV A
308	2016	7	F	42	Vila Nova	não	DENV A
312	2016	7	F	4	Vila Nova	não	DENV A
442	2016	7	F	13	Vila Nova	não	DENV A
494	2016	7	M	44	Chacara das Pedras	não	DENV A
334	2016	7	M	23	Vila Nova	não	DENV A
347	2016	7	F	55	Aberta dos Morros	não	DENV A
299	2016	7	M	28	Vila Nova	não	DENV A
387	2016	7	F	17	Vila Nova	não	DENV A
421	2016	7	M	36	Vila Nova	não	DENV A
418	2016	8	F	36	Vila Nova	não	DENV A
517	2016	8	M	77	Vila Nova	não	DENV A
452	2016	8	M	71	Vila Nova	não	DENV A
493	2016	8	F	49	Vila Nova	não	DENV A
454	2016	8	M	21	Vila Nova	não	DENV A
544	2016	8	F	24	Vila Nova	não	DENV A
508	2016	8	F	78	Vila Nova	não	DENV A
518	2016	8	F	50	Vila Nova	não	DENV A
471	2016	8	M	25	Vila Nova	não	DENV A
480	2016	8	F	57	Vila Joao Pessoa	não	DENV A
519	2016	8	F	35	Passo das Pedras	não	DENV A
610	2016	8	F	42	Vila Nova	não	DENV A
548	2016	9	M	36	Rubem Berta	não	DENV A
551	2016	9	M	50	Vila Joao Pessoa	não	DENV A
536	2016	9	M	12	Vila Nova	não	DENV A
611	2016	9	F	50	Vila Nova	não	DENV A
717	2016	9	M	39	Cel Aparicio Borges	não	DENV A
620	2016	10	M	26	Cristal	não	DENV A
1658	2016	10	M	54	Sao Joao	não	DENV A
668	2016	10	F	57	Chacara das Pedras	não	DENV A
720	2016	10	F	66	Vila Nova	não	DENV A
956	2016	10	F	84	Chacara das Pedras	não	DENV A
672	2016	10	F	24	Centro Historico	não	DENV A
745	2016	10	M	34	Gloria	não	DENV A
770	2016	10	F	4	Gloria	não	DENV A
676	2016	10	M	24	Santa Tereza	não	DENV A
724	2016	10	F	45	Sao Jose	não	DENV A
827	2016	10	F	43	Chacara das Pedras	não	DENV A
881	2016	10	M	65	Chacara das Pedras	não	DENV A
721	2016	10	F	66	Chacara das Pedras	não	DENV A
798	2016	10	M	24	Vila Jardim	não	DENV A
828	2016	10	M	62	Chacara das Pedras	não	DENV A
839	2016	10	F	10	Chacara das Pedras	não	DENV A
805	2016	11	F	26	Chacara das Pedras	não	DENV A
840	2016	11	F	56	Chacara das Pedras	não	DENV A
841	2016	11	M	57	Chacara das Pedras	não	DENV A
806	2016	11	F	63	Chacara das Pedras	não	DENV A
859	2016	11	M	49	Cristal	não	DENV A
834	2016	11	F	46	Vila Nova	não	DENV A
775	2016	11	M	10	Chacara das Pedras	não	DENV A
906	2016	11	M	18	Vila Nova	não	DENV A
819	2016	11	M	59	Vila Nova	não	DENV A
865	2016	11	F	48	Vila Nova	não	DENV A
844	2016	11	F	41	Camaqua	não	DENV A
970	2016	11	M	52	Chacara das Pedras	não	DENV A
892	2016	11	M	50	Santana	não	DENV A
1061	2016	11	M	17	Restinga	não	DENV A
870	2016	11	M	26	Cel Aparicio Borges	não	DENV A
853	2016	11	F	48	Vila Nova	não	DENV A
851	2016	11	M	39	Menino Deus	não	DENV A
911	2016	11	M	54	Chacara das Pedras	não	DENV A
955	2016	11	F	78	Chacara das Pedras	não	DENV A
856	2016	12	M	23	Restinga	não	DENV A
857	2016	12	M	12	Lomba do Pinheiro	não	DENV A
879	2016	12	F	20	ZN Indefinida	não	DENV A
898	2016	12	M	25	Vila Joao Pessoa	não	DENV A
932	2016	12	M	47	Chacara das Pedras	não	DENV A
909	2016	12	M	30	Agronomia	não	DENV A
1013	2016	12	M	61	Passo da Areia	não	DENV A
1027	2016	12	F	36	Chacara das Pedras	não	DENV A
948	2016	12	M	75	Vila Joao Pessoa	não	DENV A
947	2016	12	F	23	Teresopolis	não	DENV A
933	2016	12	F	39	Mont Serrat	não	DENV A
949	2016	12	M	52	Vila Ipiranga	não	DENV A
1028	2016	12	F	33	Campo Novo	não	DENV A
1038	2016	12	F	17	Vila Joao Pessoa	não	DENV A
1060	2016	12	F	39	Restinga	não	DENV A
977	2016	12	M	19	Sarandi	não	DENV A
994	2016	13	M	38	Restinga	não	DENV A
992	2016	13	M	38	Vila Joao Pessoa	não	DENV A
1064	2016	13	M	19	Chacara das Pedras	não	DENV A
1176	2016	13	F	?	Vila Nova	não	DENV A
1071	2016	13	M	64	Camaqua	não	DENV A
1054	2016	13	M	52	Jardim do Salso	não	DENV A
1081	2016	13	M	65	Vila Joao Pessoa	não	DENV A
1083	2016	13	M	21	Jardim Lindoia	não	DENV A
1124	2016	14	M	37	Rubem Berta	não	DENV A
1166	2016	14	M	12	Lomba do Pinheiro	não	DENV A
1146	2016	14	F	27	Chacara das Pedras	não	DENV A
1672	2016	14	F	25	Vila Jardim	não	DENV A
1170	2016	14	M	29	Bom Jesus	não	DENV A
1179	2016	14	M	43	Auxiliadora	não	DENV A
1241	2016	14	M	32	Santana	não	DENV A
1171	2016	14	M	25	Cel Aparicio Borges	não	DENV A
1210	2016	14	F	18	Jardim Itu Sabara	não	DENV A
1198	2016	14	F	33	Vila Joao Pessoa	não	DENV A
1250	2016	14	M	49	Camaqua	não	DENV A
1222	2016	14	F	27	Mario Quintana	não	DENV A
1230	2016	14	M	29	Vila Jardim	não	DENV A
1232	2016	14	M	13	Lomba do Pinheiro	não	DENV A
1270	2016	15	F	16	Vila Jardim	não	DENV A
1309	2016	15	F	24	Vila Jardim	não	DENV A
1312	2016	15	F	24	Lomba do Pinheiro	não	DENV A
1315	2016	15	M	65	Protasio Alves	não	DENV A
1316	2016	15	F	34	Vila Jardim	não	DENV A
1339	2016	15	M	53	Cel Aparicio Borges	não	DENV A
1379	2016	15	F	19	Restinga	não	DENV A
1384	2016	15	F	57	Auxiliadora	não	DENV A
1386	2016	16	M	38	Santana	não	DENV A
1431	2016	16	F	37	Petropolis	não	DENV A
1405	2016	16	F	28	Vila Jardim	não	DENV A
1465	2016	16	F	33	Camaqua	não	DENV A
1432	2016	16	M	52	Chacara das Pedras	não	DENV A
1450	2016	16	M	37	Bom Jesus	não	DENV A
1499	2016	16	F	57	Vila Jardim	não	DENV A
1451	2016	16	F	35	Bom Jesus	não	DENV A
1501	2016	16	F	53	Vila Jardim	não	DENV A
1445	2016	16	M	38	Vila Nova	não	DENV A
1439	2016	17	M	43	Floresta	não	DENV A
1443	2016	17	F	33	Petropolis	não	DENV A
1694	2016	17	F	42	Anchieta	não	DENV A
1453	2016	17	M	15	Vila Joao Pessoa	não	DENV A
1452	2016	17	F	44	Vila Joao Pessoa	não	DENV A
1513	2016	17	F	41	Vila Jardim	não	DENV A
1466	2016	17	M	11	Vila Joao Pessoa	não	DENV A
1493	2016	17	F	35	Vila Joao Pessoa	não	DENV A
1509	2016	17	M	47	Mario Quintana	não	DENV A
1536	2016	17	F	76	Jardim Itu Sabara	não	DENV A
1525	2016	17	M	12	Vila Jardim	não	DENV A
1533	2016	17	F	20	Bom Jesus	não	DENV A
1511	2016	17	F	39	Restinga	não	DENV A
1527	2016	17	M		Petropolis	não	DENV A
1537	2016	17	F	36	Bom Jesus	não	DENV A
1535	2016	17	F	34	Camaqua	não	DENV A
1554	2016	18	F	25	Restinga	não	DENV A
1553	2016	18	F	40	Vila Joao Pessoa	não	DENV A
1567	2016	18	M	24	Vila Jardim	não	DENV A
1569	2016	18	F	32	Protasio Alves	não	DENV A
1654	2016	21	F	36	Passo das Pedras	não	DENV A
1656	2016	21	M	42	Sarandi	não	DENV A
383	2015	20	F	61	Bom Jesus	Natal/RN	DENV I
167	2014	20	F	36	Higienopolis	NE	DENV I
987	2016	12	M	54	Chacara das Pedras	Nordeste	DENV A
117	2016	3	M	21	Vila Nova	Nova Tramandai/RS	DENV A
59	2015	9	M	16	Rubem Berta	Onda Verde/SP	DENV I
162	2014	19	M	30	Tristeza	Osasco/SP	DENV I
46	2016	1	M	64	Petropolis	Paraguai	DENV I
1555	2016	17	M	51	Ipanema	Paraguai	DENV I
504	2015	39	F	55	Sarandi	Parambu/CE	DENV I
168	2014	18	M	20	Bom Fim	Parati/RJ	DENV I
315	2015	19	M	32	Sao Joao	Parati/RJ	DENV I
311	2013	10	F	45	Camaqua	Pedro Leopoldo/MG	DENV I
344	2015	20	F	48	Centro Historico	PI	DENV I
592	2015	50	M	17	Sao Joao	Piçarras/SC	DENV I
327	2016	7	M	73	Vila Nova	Pinhal/RS	DENV A
357	2016	8	F	18	Sarandi	Pinhal/RS	DENV A
310	2016	7	F	16	Centro Historico	Pinhalzinho/SC	DENV I
80	2013	6	M	26	Cidade Baixa	Porto Seguro/BA	DENV I
74	2013	7	F	22	Camaqua	Porto Seguro/BA	DENV I
1157	2013	26	F	53	Petropolis	Porto Seguro/BA	DENV I
846	2016	9	F	37	Tristeza	Porto Seguro/BA	DENV I
735	2016	11	F	23	Gloria	Porto Seguro/BA	DENV A
301	2013	10	M	19	Partenon	Porto Xavier/RS	DENV A
927	2013	16	F	24	Tristeza	PR	DENV I
1019	2013	18	M	35	Sao Joao	PR	DENV I
870	2013	15	F	23	Lomba do Pinheiro	Praia Grande/SP	DENV I
237	2016	6	F	40	Rubem Berta	Praias/RS (?)	DENV A
40	2016	1	M	32	Centro Historico	Presidente Prudente/SP	DENV I
127	2013	8	F	48	Não se aplica	Primavera do Leste/MT	DENV I
14	2013	4	F	26	Partenon	Recife/PE	DENV A
98	2013	8	M	24	Sarandi	Recife/PE	DENV I
145	2014	17	F	41	Cidade Baixa	Recife/PE	DENV I
304	2015	18	F	60	Vila Ipiranga	Recife/PE	DENV I
558	2015	48	M	38	Cristal	Recife/PE	DENV I
1174	2013	33	F	43	Rio Branco	Recife/PE	DENV I
74	2015	2	M	45	Santo Antonio	Resende/RJ	DENV I
78	2015	10	M	65	Higienopolis	Ribeirão Preto/SP	DENV I
267	2014	52	F	51	Centro Historico	Rio Claro/SP	DENV I
1040	2013	18	M	25	Não se aplica	Rio das Ostras/RJ	DENV I
460	2016	8	F	32	Aberta dos Morros	Rio de Janeiro / Cancun	DENV I
2	2013	1	M	55	Vila Nova	Rio de Janeiro/RJ	DENV I
8	2013	2	M	39	Santana	Rio de Janeiro/RJ	DENV I
39	2013	6	M		Vila Ipiranga	Rio de Janeiro/RJ	DENV I
38	2013	6	F		Vila Ipiranga	Rio de Janeiro/RJ	DENV I
79	2013	8	M	32	Bom Fim	Rio de Janeiro/RJ	DENV I
91	2013	8	M	30	Petropolis	Rio de Janeiro/RJ	DENV I
121	2013	8	M	50	Auxiliadora	Rio de Janeiro/RJ	DENV I
102	2013	8	F	31	Bom Fim	Rio de Janeiro/RJ	DENV I
116	2013	8	F	56	Bom Fim	Rio de Janeiro/RJ	DENV I
128	2013	8	F	35	Bela Vista	Rio de Janeiro/RJ	DENV I
227	2013	8	M	38	Tristeza	Rio de Janeiro/RJ	DENV I
130	2013	8	F	24	Santa Tereza	Rio de Janeiro/RJ	DENV I
105	2013	8	M	30	Partenon	Rio de Janeiro/RJ	DENV I
115	2013	8	F	47	Vila Jardim	Rio de Janeiro/RJ	DENV I
228	2013	8	F	33	Tristeza	Rio de Janeiro/RJ	DENV I
210	2013	9	F	49	Jardim Botanico	Rio de Janeiro/RJ	DENV I
371	2013	9	M	30	Cidade Baixa	Rio de Janeiro/RJ	DENV I
198	2013	9	F	24	Partenon	Rio de Janeiro/RJ	DENV I
341	2013	10	F	49	Independencia	Rio de Janeiro/RJ	DENV I
413	2013	11	F	32	Partenon	Rio de Janeiro/RJ	DENV I
648	2013	12	M	33	Santo Antonio	Rio de Janeiro/RJ	DENV I
806	2013	14	M	19	Centro Historico	Rio de Janeiro/RJ	DENV I
775	2013	14	F	61	Bela Vista	Rio de Janeiro/RJ	DENV I
748	2013	14	F	31	Belem Novo	Rio de Janeiro/RJ	DENV I
749	2013	14	M	42	Belem Novo	Rio de Janeiro/RJ	DENV I
842	2013	14	F	56	Independencia	Rio de Janeiro/RJ	DENV I
776	2013	14	M	61	Bela Vista	Rio de Janeiro/RJ	DENV I
914	2013	15	F	27	Santa Cecilia	Rio de Janeiro/RJ	DENV I
1118	2013	22	F	54	Sarandi	Rio de Janeiro/RJ	DENV I
1151	2013	25	F	25	Santo Antonio	Rio de Janeiro/RJ	DENV I
62	2014	5	M	33	Mario Quintana	Rio de Janeiro/RJ	DENV I
130	2015	13	M	64	Santo Antonio	Rio de Janeiro/RJ	DENV I
144	2015	14	F	33	Santa Tereza	Rio de Janeiro/RJ	DENV I
234	2015	15	F	52	Não se aplica	Rio de Janeiro/RJ	DENV I
239	2015	16	F	33	Menino Deus	Rio de Janeiro/RJ	DENV I
307	2015	18	M	86	Santana	Rio de Janeiro/RJ	DENV I
305	2015	18	F	32	Cidade Baixa	Rio de Janeiro/RJ	DENV I
302	2015	18	M		Ipanema	Rio de Janeiro/RJ	DENV A
375	2015	20	M	70	Partenon	Rio de Janeiro/RJ	DENV I
402	2015	21	F	63	Gloria	Rio de Janeiro/RJ	DENV I
451	2015	25	M	28	Santa Cecilia	Rio de Janeiro/RJ	DENV I
493	2015	33	F	10	Farrapos	Rio de Janeiro/RJ	DENV I
582	2015	50	M	38	Campo Novo	Rio de Janeiro/RJ	DENV I
269	2016	1	M	37	Sao Geraldo	Rio de Janeiro/RJ	DENV I
47	2016	1	F	60	Floresta	Rio de Janeiro/RJ	DENV I
88	2016	3	F	61	Camaqua	Rio de Janeiro/RJ	DENV I
164	2016	4	M	17	Rubem Berta	Rio de Janeiro/RJ	DENV I
623	2016	10	F	36	Tristeza	Rio de Janeiro/RJ	DENV I
959	2016	12	M	39	Praia de Belas	Rio de Janeiro/RJ	DENV I
1043	2016	12	M	21	Jardim do Salso	Rio de Janeiro/RJ	DENV I
1169	2016	14	F	29	Bela Vista	Rio de Janeiro/RJ	DENV I
1649	2016	18	F	69	Cristal	Rio de Janeiro/RJ	DENV I
1650	2016	18	M	66	Cristal	Rio de Janeiro/RJ	DENV I
140	2015	14	M	35	Aberta dos Morros	Rio Negro/PR	DENV I
417	2016	7	F	47	Centro Historico	RJ	DENV I
824	2016	11	F	67	Chacara das Pedras	Rolante/RS	DENV A
1262	2016	14	M	20	Santana	Rondonia	DENV I
100	2013	8	M	68	Petropolis	Salvador/BA	DENV I
367	2015	15	F	61	Cavalhada	Salvador/BA	DENV I
447	2015	25	F	58	Jardim Itu Sabara	Salvador/BA	DENV I
746	2016	10	M	49	Aberta dos Morros	Santa Catarina	DENV A
1254	2016	12	M	73	Chacara das Pedras	Santa Catarina/SC	DENV A
1585	2016	19	F	38	Floresta	Santa Cruz/RS	DENV A
153	2014	18	M	29	Azenha	Santana de Parnaiba/SP	DENV I
145	2015	14	F	25	Bom Fim	Santo Ângelo/RS	DENV I
475	2016	8	M	37	Sarandi	Santo Antonio da Patrulha/RS	DENV A
1062	2016	12	M	21	Vila Jardim	Sao Jeronimo/RS	DENV A
641	2016	8	M	34	Chacara das Pedras	São Leopoldo/RS	DENV A
84	2016	2	F	54	Centro Historico	Sao Paulo/SP	DENV I
1444	2016	16	F	72	Sao Jose	Sao Paulo/SP	DENV I
71	2013	7	M	18	Partenon	São Paulo/SP	DENV A
95	2013	8	F	48	Partenon	São Paulo/SP	DENV A
779	2013	14	F	59	Rio Branco	São Paulo/SP	DENV I
152	2014	17	M	26	Restinga	São Paulo/SP	DENV I
135	2015	12	M	47	Humaita	São Paulo/SP	DENV I
133	2015	14	F	44	Centro Historico	São Paulo/SP	DENV I
329	2015	15	M	52	Aberta dos Morros	São Paulo/SP	DENV I
215	2015	16	F	46	Centro Historico	São Paulo/SP	DENV I
255	2015	17	M	27	Humaita	São Paulo/SP	DENV I
300	2015	18	F	28	Restinga	São Paulo/SP	DENV I
422	2015	19	F	68	Tristeza	São Paulo/SP	DENV I
636	2016	9	M	30	Chacara das Pedras	São Paulo/SP	DENV A
271	2015	18	F	53	Santana	SE	DENV I
136	2015	14	M	28	Jardim Itu Sabara	Sta Cruz de La Sierra/Bolivia	DENV I
1479	2016	17	M	49	não se aplica	Tapes/RS	DENV A
324	2016	7	M	2	Vila Nova	Torres/RS	DENV A
635	2016	10	M	24	Cidade Baixa	Torres/RS	DENV I
143	2016	2	M	64	Vila Nova	Tramandaí (1 dia)	DENV A
1361	2016	15	M	27	Restinga	Tramandai/RS	DENV A
590	2013	12	M	25	Partenon	Tramandaí/RS	DENV A
99	2016	2	F	31	Partenon	Tramandaí/RS	DENV I
248	2016	6	M	?	Vila Nova	Tramandaí/RS	DENV A
268	2016	6	F	23	Vila Nova	Tramandaí/RS	DENV A
660	2016	9	F	51	Chacara das Pedras	Tramandaí/RS	DENV A
118	2015	13	F	29	Bela Vista	Ubatuba/SP	DENV I
56	2016	1	M	40	Tres Figueiras	Uberaba/MG	DENV I
342	2016	7	F	22	Sarandi	Uberlandia/MG	DENV I
174	2015	15	M	44	Cristo Redentor	Uberlândia/MG	DENV I
1001	2016	12	F	22	Bom Jesus	Varginha/MG	DENV I
759	2016	7	F	3	Lomba do Pinheiro	Viamao / Alvorada	DENV I
960	2016	12	M	24	não se aplica	Viamao/RS	DENV I
969	2016	12	F	35	Centro Historico	Viamao/RS	DENV I
1209	2016	14	F	29	não se aplica	Viamao/RS	DENV I
1374	2016	15	F	55	não se aplica	Viamao/RS	DENV I
1540	2016	17	M	48	não se aplica	Viamao/RS	DENV I
1523	2016	17	M	32	não se aplica	Viamao/RS	DENV I
173	2013	9	F	51	Partenon	Viamão/RS	DENV A
703	2013	13	M	27	Não se aplica	Viamão/RS	DENV A
894	2013	16	M	31	Não se aplica	Viamão/RS	DENV A
898	2013	16	M	40	Não se aplica	Viamão/RS	DENV A
607	2015	50	F	17	Não se aplica	Viamão/RS	DENV I
1283	2016	15	M	23	Bom Jesus	Viamao/RS - Gramado/RS	DENV I
972	2013	17	F	50	Vila Joao Pessoa	Vila Velha/ES	DENV I
