# Supplementary material for: Probability of dengue transmission and propagation in a non-endemic temperate area: conceptual model and decision risk levels for early alert, prevention and control
Source: Parasit Vectors. 2019 Jan 16;12:38. doi: 10.1186/s13071-018-3280-z (PMC6335707; doi:10.1186/s13071-018-3280-z)
Supplement: Supplementary file 6 — Table S3. Influence of individual factors on the probability of local dengue transmission (1 or more dengue confirmed cases). Each variable was evaluated in 5 different time points of forecast (lag: zero to four). The odds column indicates how each variable affect the chance of dengue local transmission. (XLSX 14 kb) [file 13071_2018_3280_MOESM6_ESM.xlsx]

## Sheet: Table S3
	Additional File 6: Table S3. Influence of individual factors on the probability of local dengue transmission (1 or more dengue confirmed cases).
	M1 Model: Dengue Local Transmission Initiation
	Variable	Time Lag of Prediction	T test		AIC	Residual Deviance	Odds	Odds Std Error	95% IC Odds			p value
	Null	0			261.83	259.83	0.32	1.16451	0.236967	-	0.431001	***
	Tweets	0	8.543e-09	***	202.56	198.56	1.03	1.00535	1.02349	-	1.04521	***
		1	8.767e-09	***	206.19	202.19	1.03	1.00516	1.02205	-	1.04297	***
		2	1.814e-09	***	200.57	196.57	1.03	1.00543	1.02388	-	1.04592	***
		3	1.888e-09	***	191.32	187.32	1.04	1.00591	1.02711	-	1.0512	***
		4	7.224e-09	***	211.40	207.40	1.03	1.00488	1.01974	-	1.03947	***
	Dengue Imported cases	0	2.809e-07	***	188.85	184.85	2.66	1.1616	2.01815	-	3.63763	***
		1	1.078e-07	***	176.06	172.06	3.08	1.17939	2.27361	-	4.35175	***
		2	1.926e-07	***	180.25	176.25	2.91	1.17281	2.17306	-	4.06841	***
		3	1.749e-07	***	177.88	173.88	2.98	1.17586	2.21434	-	4.18932	***
		4	7.458e-07	***	191.74	187.74	2.52	1.15639	1.92992	-	3.41705	***
	Denv trap	0	0.03	*	255.47	251.47	1.69	1.21543	1.18198	-	2.58631	**
		1	0.03	*	254.97	250.97	1.69	1.21531	1.17978	-	2.58057	**
		2	0.01	*	249.63	245.63	2.00	1.2482	1.35196	-	3.28516	**
		3	0.02	*	252.09	248.09	1.82	1.23281	1.24648	-	2.89157	**
		4	0.03	*	253.80	249.80	1.67	1.21762	1.16214	-	2.56695	**
	IMFA	0	5.29e-12	***	210.40	206.40	13.23	1.49168	6.25474	-	30.2283	***
		1	3.37e-14	***	203.06	199.06	16.28	1.51634	7.49446	-	38.6384	***
		2	3.50e-14	***	199.85	195.85	17.62	1.52592	8.02646	-	42.4248	***
		3	3.09e-15	***	190.94	186.94	22.82	1.56096	10.009	-	57.8612	***
		4	2.96e-15	***	191.07	187.07	22.26	1.55706	9.80442	-	56.129	***
	Humidity	0	0.98		263.82	259.82	1.00	1.02396	0.954076	-	1.04726
	Precipitation	0	0.94		263.82	259.82	1.00	1.032	0.935356	-	1.05937
	Tmin	0	0.01	*	258.12	254.12	1.09	1.03846	1.01557	-	1.17816	*
		1	0.0001	***	250.53	246.53	1.15	1.04075	1.06117	-	1.24178	***
		2	3.32e-06	***	245.07	241.07	1.18	1.04245	1.08782	-	1.2812	***
		3	9.32e-09	***	235.90	231.90	1.23	1.04582	1.13114	-	1.34934	***
		4	1.52e-09	***	231.22	227.22	1.26	1.04778	1.15177	-	1.38408	***
	Tmean	0	0.04	*	260.18	256.18	1.06	1.03253	0.998449	-	1.13252
	Tmax	0	0.05	.	260.15	256.15	1.07	1.03628	0.998485	-	1.14881
