# Supplementary material for: Probability of dengue transmission and propagation in a non-endemic temperate area: conceptual model and decision risk levels for early alert, prevention and control
Source: Parasit Vectors. 2019 Jan 16;12:38. doi: 10.1186/s13071-018-3280-z (PMC6335707; doi:10.1186/s13071-018-3280-z)
Supplement: Supplementary file 8 — Table S4. Influence of risk factors on the probability of local dengue propagation (5 or more dengue confirmed cases). Each variable was evaluated in 5 different time points of forecast (lag: zero to four). The odds column indicates how each variable affect the chance of dengue local propagation. (XLSX 12 kb) [file 13071_2018_3280_MOESM8_ESM.xlsx]

## Sheet: Table S4
	Additional File 8: Table S4. Influence of risk factors on the probability of local dengue propagation (5 or more dengue confirmed cases).
	M2 Model: Dengue Propagation
	Variable	Time lag of prediction	T test	AIC	Deviance	Odds	95% IC Odds			p value
	1	0		173.4	171.4	0.13	0.08	-	0.19	***
	Dengue Imported Cases	0	***	148.93	144.93	1.60	1.31	-	1.99	***
		1	***	126.37	122.37	2.07	1.63	-	2.74	***
		2	***	126.28	122.28	2.07	1.63	-	2.73	***
		3	***	127.63	123.63	2.03	1.60	-	2.67	***
		4	***	113.27	109.27	2.42	1.84	-	3.32	***
	IMFA	0	***	150.15	146.15	8.17	3.55	-	20.13	***
		1	***	145.89	141.89	9.77	4.18	-	24.78	***
		2	***	140.03	136.03	12.45	5.18	-	33.06	***
		3	***	138.56	134.56	13.05	5.41	-	34.98	***
		4	***	137.8	133.80	13.30	5.50	-	35.78	***
	Denv trap	0		170.12	166.12	1.57	1.07	-	2.29	*
		1		165.71	161.71	1.81	1.25	-	2.70	**
		2		168.73	164.73	1.62	1.11	-	2.37	**
		3		169.14	165.14	1.58	1.08	-	2.32	*
		4	*	164.65	160.65	1.83	1.26	-	2.76	**
	Tweets	0	***	124.71	120.71	1.03	1.02	-	1.04	***
		1	***	119.73	115.73	1.03	1.02	-	1.04	***
		2	***	117.74	113.74	1.03	1.02	-	1.04	***
		3	***	118.09	114.09	1.03	1.02	-	1.04	***
		4	***	120.65	116.65	1.03	1.02	-	1.04	***
	Tmin	0		172.77	168.77	1.08	0.98	-	1.19
		1	**	169.18	165.18	1.13	1.02	-	1.25	*
		2	***	162.21	158.21	1.20	1.08	-	1.36	**
		3	***	156.28	152.28	1.27	1.13	-	1.45	***
		4	***	149.46	153.46	1.30	1.15	-	1.49	***
	Tmean	0		169.36	173.36	1.06	0.97	-	1.17
	Tmax	0	*	172.09	168.09	1.07	0.99	-	1.17	.
		1	***	166.48	162.48	1.13	1.04	-	1.25	**
		2	***	160.39	156.39	1.18	1.08	-	1.32	***
		3	***	154.43	150.43	1.23	1.12	-	1.38	***
		4	***	151.3	147.30	1.26	1.13	-	1.41	***
	Humidity	0		175.37	171.37	1.00	0.94	-	1.07
	Precipitation	0		175.3	171.3	1.01	0.93	-	1.09
